# Supplementary material for: High-quality genome sequence assembly of R.A73 Enterococcus faecium isolated from freshwater fish mucus
Source: BMC Microbiol. 2020 Oct 23;20:322. doi: 10.1186/s12866-020-01980-8 (PMC7584074; doi:10.1186/s12866-020-01980-8)
Supplement: Supplementary file 1 — Additional file 1: Table S1. The DDH probabilities to distinguish between R.A73 strain and reference strains that belonged to the similar Enterococcus genus. [file 12866_2020_1980_MOESM1_ESM.xlsx]

## Sheet: ggdc_results_19-05-28-10-24-423
		Formula 1				Formula 2				Formula 3				G+C difference
Query genome	Reference genome	DDH	Model C.I.	Distance	Prob. DDH >= 70%	DDH	Model C.I.	Distance	Prob. DDH >= 70%	DDH	Model C.I.	Distance	Prob. DDH >= 70%
Enterococcus_faecium_R.A73_Assembly(1)	JXKD00000000	13.1	[10.4 - 16.4%]	0.9676	0	20.9	[18.7 - 23.3%]	0.2102	0	13.4	[11.1 - 16.2%]	0.9744	0	0.72
Enterococcus_faecium_R.A73_Assembly(1)	JXKE00000000	13.1	[10.4 - 16.4%]	0.9661	0	22.1	[19.9 - 24.6%]	0.198	0	13.5	[11.1 - 16.3%]	0.9728	0	6.73
Enterococcus_faecium_R.A73_Assembly(1)	JXKF00000000	13.1	[10.4 - 16.4%]	0.967	0	22.4	[20.2 - 24.9%]	0.1952	0	13.5	[11.1 - 16.2%]	0.9734	0	0.92
Enterococcus_faecium_R.A73_Assembly(1)	JXKJ00000000	13.1	[10.4 - 16.4%]	0.9683	0	22.5	[20.3 - 25%]	0.1944	0	13.4	[11.1 - 16.2%]	0.9744	0	2.26
Enterococcus_faecium_R.A73_Assembly(1)	JXKG00000000	13.2	[10.5 - 16.5%]	0.9621	0	22.3	[20.1 - 24.8%]	0.1962	0	13.6	[11.2 - 16.3%]	0.9695	0	1.77
Enterococcus_faecium_R.A73_Assembly(1)	JXKH00000000	13.1	[10.4 - 16.4%]	0.9659	0	22.3	[20 - 24.7%]	0.197	0	13.5	[11.1 - 16.3%]	0.9727	0	3.88
Enterococcus_faecium_R.A73_Assembly(1)	JXKK00000000	13.2	[10.5 - 16.6%]	0.9598	0	21.9	[19.6 - 24.3%]	0.2005	0	13.6	[11.2 - 16.4%]	0.9679	0	4.38
Enterococcus_faecium_R.A73_Assembly(1)	JXKL00000000	13.1	[10.4 - 16.4%]	0.9678	0	23	[20.7 - 25.5%]	0.1904	0	13.5	[11.1 - 16.2%]	0.9739	0	1.64
Enterococcus_faecium_R.A73_Assembly(1)	JXKI00000000	13.1	[10.4 - 16.4%]	0.9657	0	21.8	[19.6 - 24.3%]	0.2011	0	13.5	[11.1 - 16.3%]	0.9726	0	1.73
Enterococcus_faecium_R.A73_Assembly(1)	JXKM00000000	13	[10.3 - 16.3%]	0.9703	0	22.6	[20.3 - 25%]	0.194	0	13.4	[11 - 16.2%]	0.9761	0	2.21
Enterococcus_faecium_R.A73_Assembly(1)	ASWM01000000	20.5	[17.3 - 24.1%]	0.6986	0	23.8	[21.5 - 26.3%]	0.1832	0	20	[17.3 - 23.1%]	0.7538	0	0.19
Enterococcus_faecium_R.A73_Assembly(1)	ASDA01000000	13.3	[10.6 - 16.7%]	0.9547	0	27.6	[25.2 - 30%]	0.1565	0.03	13.7	[11.3 - 16.5%]	0.9618	0	0.37
Enterococcus_faecium_R.A73_Assembly(1)	CP004063	71	[67 - 74.6%]	0.1785	76.59	59	[56.2 - 61.7%]	0.0534	48.89	70.7	[67.3 - 73.9%]	0.2224	76.62	0.01
Enterococcus_faecium_R.A73_Assembly(1)	CP003583	67.1	[63.2 - 70.7%]	0.1993	66.24	58	[55.2 - 60.8%]	0.0552	45.52	67.1	[63.7 - 70.3%]	0.2435	60.99	0.13
Enterococcus_faecium_R.A73_Assembly(1)	CP006620	60.6	[57 - 64.2%]	0.2361	44.33	58.9	[56.1 - 61.7%]	0.0535	48.72	61.6	[58.3 - 64.8%]	0.277	32.65	0.22
Enterococcus_faecium_R.A73_Assembly(1)	CP003351	61.9	[58.2 - 65.5%]	0.2285	48.99	58.1	[55.3 - 60.9%]	0.0549	46	62.6	[59.3 - 65.8%]	0.2708	37.53	0.34
Enterococcus_faecium_R.A73_Assembly(1)	JXKP00000000	13.2	[10.5 - 16.5%]	0.9617	0	23.6	[21.3 - 26.1%]	0.1853	0	13.6	[11.2 - 16.4%]	0.9688	0	1.75
Enterococcus_faecium_R.A73_Assembly(1)	JXKQ00000000	13.2	[10.5 - 16.5%]	0.9624	0	21.9	[19.6 - 24.3%]	0.2004	0	13.5	[11.2 - 16.3%]	0.9699	0	0.67
Enterococcus_faecium_R.A73_Assembly(1)	JXKZ00000000	13.1	[10.4 - 16.4%]	0.9654	0	21.4	[19.1 - 23.8%]	0.2056	0	13.5	[11.1 - 16.3%]	0.9725	0	2.95
Enterococcus_faecium_R.A73_Assembly(1)	JXLA00000000	12.6	[9.9 - 15.8%]	0.9961	0	54.8	[52.1 - 57.5%]	0.0612	34.39	13	[10.6 - 15.7%]	0.9963	0	2.81
Enterococcus_faecium_R.A73_Assembly(1)	JXLB00000000	16.8	[13.8 - 20.3%]	0.8094	0	21.3	[19 - 23.7%]	0.2062	0	16.7	[14.1 - 19.7%]	0.8487	0	3.73
Enterococcus_faecium_R.A73_Assembly(1)	JXLD00000000	13.3	[10.6 - 16.6%]	0.9557	0	21.2	[18.9 - 23.6%]	0.2074	0	13.7	[11.3 - 16.4%]	0.9649	0	1.14
Enterococcus_faecium_R.A73_Assembly(1)	JXLC00000000	13.2	[10.4 - 16.5%]	0.9636	0	21.2	[19 - 23.6%]	0.2069	0	13.5	[11.1 - 16.3%]	0.9711	0	1.63
Enterococcus_faecium_R.A73_Assembly(1)	AHYX01000000	13.4	[10.6 - 16.7%]	0.9522	0	23.1	[20.8 - 25.6%]	0.1892	0	13.7	[11.4 - 16.5%]	0.9613	0	0.09
Enterococcus_faecium_R.A73_Assembly(1)	JXLF00000000	13.2	[10.4 - 16.5%]	0.9646	0	21	[18.7 - 23.4%]	0.2096	0	13.5	[11.1 - 16.3%]	0.972	0	1.17
Enterococcus_faecium_R.A73_Assembly(1)	JXLE00000000	18.3	[15.2 - 21.9%]	0.7598	0	20.9	[18.7 - 23.3%]	0.2102	0	18	[15.3 - 20.9%]	0.8103	0	1.42
Enterococcus_faecium_R.A73_Assembly(1)	AJAN01000000	18.2	[15.1 - 21.8%]	0.7639	0	22.3	[20 - 24.7%]	0.1966	0	18	[15.3 - 20.9%]	0.8103	0	2.99
Enterococcus_faecium_R.A73_Assembly(1)	NZ_ACJQ00000000.1	59.8	[56.1 - 63.3%]	0.2414	41.17	58	[55.2 - 60.7%]	0.0552	45.44	60.6	[57.4 - 63.8%]	0.2832	28.01	0.07
Enterococcus_faecium_R.A73_Assembly(1)	NZ_ACOB00000000.1	58.7	[55 - 62.2%]	0.2482	37.17	58.8	[56 - 61.5%]	0.0538	48.17	59.8	[56.5 - 63%]	0.2886	24.37	0.24
Enterococcus_faecium_R.A73_Assembly(1)	NZ_ACZZ00000000.1	60	[56.3 - 63.5%]	0.2401	41.89	58.5	[55.7 - 61.3%]	0.0542	47.41	60.9	[57.7 - 64.1%]	0.2813	29.39	0.09
Enterococcus_faecium_R.A73_Assembly(1)	NZ_ACOS00000000.1	69.7	[65.8 - 73.3%]	0.1852	73.51	59.4	[56.6 - 62.2%]	0.0526	50.4	69.7	[66.3 - 73%]	0.2281	72.86	0.03
Enterococcus_faecium_R.A73_Assembly(1)	NZ_ABQJ00000000.1	69.3	[65.4 - 73%]	0.1872	72.55	57.8	[55 - 60.5%]	0.0556	44.71	69	[65.6 - 72.2%]	0.2324	69.77	0.06
Enterococcus_faecium_R.A73_Assembly(1)	NZ_ABQI00000000.1	71	[67 - 74.6%]	0.1784	76.62	59.1	[56.3 - 61.9%]	0.0532	49.3	70.8	[67.3 - 74%]	0.2221	76.77	0.14
Enterococcus_faecium_R.A73_Assembly(1)	NZ_ABRY00000000.1	63.6	[59.9 - 67.2%]	0.2186	54.99	58.6	[55.8 - 61.4%]	0.054	47.7	64.2	[60.9 - 67.4%]	0.2609	46	0.27
Enterococcus_faecium_R.A73_Assembly(1)	NZ_ACAX00000000.1	63.6	[59.9 - 67.2%]	0.2185	55.05	59.2	[56.3 - 61.9%]	0.0531	49.52	64.4	[61 - 67.6%]	0.26	46.73	0.3
Enterococcus_faecium_R.A73_Assembly(1)	NZ_ACAY00000000.1	71.1	[67.2 - 74.8%]	0.1777	76.94	60.3	[57.5 - 63.1%]	0.051	53.45	71.2	[67.7 - 74.4%]	0.2197	78.27	0.09
Enterococcus_faecium_R.A73_Assembly(1)	NZ_ACBB00000000.1	67.7	[63.9 - 71.4%]	0.1957	68.23	64.6	[61.7 - 67.5%]	0.044	66.34	69.2	[65.8 - 72.5%]	0.231	70.75	0.33
Enterococcus_faecium_R.A73_Assembly(1)	NZ_AECH00000000.1	63.5	[59.8 - 67.1%]	0.2191	54.72	57.5	[54.7 - 60.2%]	0.0562	43.66	63.9	[60.5 - 67.1%]	0.2629	44.2	0.33
Enterococcus_faecium_R.A73_Assembly(1)	NZ_AEBC00000000.1	63.9	[60.1 - 67.5%]	0.2171	55.91	57.5	[54.7 - 60.2%]	0.0562	43.6	64.2	[60.8 - 67.4%]	0.2611	45.79	0.32
Enterococcus_faecium_R.A73_Assembly(1)	GCA_000737555.1	86.8	[83.3 - 89.8%]	0.0976	95.97	91.7	[89.6 - 93.4%]	0.0102	96.34	90.4	[87.7 - 92.6%]	0.1069	99.47	0.41
