# Supplementary material for: High-quality genome sequence assembly of R.A73 Enterococcus faecium isolated from freshwater fish mucus
Source: BMC Microbiol. 2020 Oct 23;20:322. doi: 10.1186/s12866-020-01980-8 (PMC7584074; doi:10.1186/s12866-020-01980-8)
Supplement: Supplementary file 2 — Additional file 2: Table S2. The Blastp output results between R.A73 protein sequences and BACTIBASE (a database dedicated to bacteriocins) protein sequences. [file 12866_2020_1980_MOESM2_ESM.xlsx]

## Sheet: Feuille1
Supplementary Table 2 : Blastp output result between E. faecium R.A73 proteins and BACTIBASE protein sequences
# BLASTP 2.10.0+
# Query: DTX73_04255|PRJNA480601:DTX73_04255|Enterococcus faecium
# Database: User specified sequence set (Input: BACTIBASE.fas)
# Fields: query acc.ver	subject acc.ver	% identity	alignment length	mismatches	gap opens	q. start	q. end	s. start	s. end	evalue	bit score
# 21 hits found
DTX73_04255|PRJNA480601:DTX73_04255|Enterococcus	BAC079	85.366	41	6	0	28	68	1	41	2.63e-23	75.1
DTX73_04255|PRJNA480601:DTX73_04255|Enterococcus	BAC066	76.923	39	9	0	30	68	2	40	2.39e-18	62.8
DTX73_04255|PRJNA480601:DTX73_04255|Enterococcus	BAC065	76.923	39	9	0	30	68	2	40	2.39e-18	62.8
DTX73_04255|PRJNA480601:DTX73_04255|Enterococcus	BAC075	73.684	38	10	0	31	68	3	40	9.37e-17	58.5
DTX73_04255|PRJNA480601:DTX73_04255|Enterococcus	BAC069	73.684	38	10	0	31	68	3	40	9.37e-17	58.5
DTX73_04255|PRJNA480601:DTX73_04255|Enterococcus	BAC142	54.545	33	15	0	32	64	4	36	6.14e-13	48.9
DTX73_04255|PRJNA480601:DTX73_04255|Enterococcus	BAC167	54.545	33	15	0	32	64	3	35	7.67e-13	48.5
DTX73_04255|PRJNA480601:DTX73_04255|Enterococcus	BAC077	54.054	37	17	0	29	65	1	37	3.43e-12	47.0
DTX73_04255|PRJNA480601:DTX73_04255|Enterococcus	BAC067	54.054	37	17	0	29	65	1	37	4.52e-12	47.0
DTX73_04255|PRJNA480601:DTX73_04255|Enterococcus	BAC076	56.667	30	13	0	32	61	4	33	5.68e-12	46.6
DTX73_04255|PRJNA480601:DTX73_04255|Enterococcus	BAC204	48.571	35	16	1	32	64	4	38	5.50e-10	41.6
DTX73_04255|PRJNA480601:DTX73_04255|Enterococcus	BAC118	44.444	36	20	0	32	67	4	39	8.81e-10	41.2
DTX73_04255|PRJNA480601:DTX73_04255|Enterococcus	BAC088	50.000	36	18	0	30	65	6	41	9.01e-10	41.2
DTX73_04255|PRJNA480601:DTX73_04255|Enterococcus	BAC070	50.000	40	19	1	29	68	1	39	1.60e-09	40.4
DTX73_04255|PRJNA480601:DTX73_04255|Enterococcus	BAC150	46.667	45	16	1	29	65	2	46	1.81e-09	40.4
DTX73_04255|PRJNA480601:DTX73_04255|Enterococcus	BAC116	50.000	38	19	0	30	67	1	38	2.80e-09	39.7
DTX73_04255|PRJNA480601:DTX73_04255|Enterococcus	BAC124	40.000	35	21	0	30	64	1	35	1.15e-08	38.1
DTX73_04255|PRJNA480601:DTX73_04255|Enterococcus	BAC060	53.571	28	13	0	31	58	2	29	1.36e-07	35.4
DTX73_04255|PRJNA480601:DTX73_04255|Enterococcus	BAC091	55.263	38	13	2	32	65	3	40	2.15e-07	35.0
DTX73_04255|PRJNA480601:DTX73_04255|Enterococcus	BAC200	43.902	41	21	1	30	68	1	41	2.51e-07	34.7
DTX73_04255|PRJNA480601:DTX73_04255|Enterococcus	BAC206	55.882	34	14	1	32	65	3	35	3.41e-06	31.6
# BLASTP 2.10.0+
# Query: DTX73_06480|PRJNA480601:DTX73_06480|Enterococcus faecium
# Database: User specified sequence set (Input: BACTIBASE.fas)
# Fields: query acc.ver	subject acc.ver	% identity	alignment length	mismatches	gap opens	q. start	q. end	s. start	s. end	evalue	bit score
# 1 hits found
DTX73_06480|PRJNA480601:DTX73_06480|Enterococcus	BAC092	52.941	34	16	0	34	67	12	45	1.38e-07	35.8
# BLASTP 2.10.0+
# Query: DTX73_06510|PRJNA480601:DTX73_06510|Enterococcus faecium
# Database: User specified sequence set (Input: BACTIBASE.fas)
# Fields: query acc.ver	subject acc.ver	% identity	alignment length	mismatches	gap opens	q. start	q. end	s. start	s. end	evalue	bit score
# 38 hits found
DTX73_06510|PRJNA480601:DTX73_06510|Enterococcus	BAC088	100.000	47	0	0	19	65	1	47	3.90e-32	97.4
DTX73_06510|PRJNA480601:DTX73_06510|Enterococcus	BAC077	66.667	42	14	0	24	65	2	43	2.29e-18	62.4
DTX73_06510|PRJNA480601:DTX73_06510|Enterococcus	BAC067	60.976	41	16	0	24	64	2	42	9.49e-15	53.5
DTX73_06510|PRJNA480601:DTX73_06510|Enterococcus	BAC070	60.976	41	14	1	24	64	2	40	3.52e-12	47.0
DTX73_06510|PRJNA480601:DTX73_06510|Enterococcus	BAC084	76.000	25	6	0	24	48	1	25	1.01e-10	43.1
DTX73_06510|PRJNA480601:DTX73_06510|Enterococcus	BAC083	76.000	25	6	0	24	48	1	25	1.01e-10	43.1
DTX73_06510|PRJNA480601:DTX73_06510|Enterococcus	BAC118	48.571	35	18	0	25	59	3	37	2.91e-10	42.4
DTX73_06510|PRJNA480601:DTX73_06510|Enterococcus	BAC200	51.163	43	19	1	24	64	1	43	4.03e-10	41.6
DTX73_06510|PRJNA480601:DTX73_06510|Enterococcus	BAC079	50.000	36	18	0	24	59	3	38	7.43e-10	41.2
DTX73_06510|PRJNA480601:DTX73_06510|Enterococcus	BAC082	52.500	40	14	1	24	58	1	40	1.16e-09	40.4
DTX73_06510|PRJNA480601:DTX73_06510|Enterococcus	BAC081	52.500	40	14	1	24	58	1	40	1.16e-09	40.4
DTX73_06510|PRJNA480601:DTX73_06510|Enterococcus	BAC076	54.839	31	14	0	25	55	3	33	1.55e-09	40.0
DTX73_06510|PRJNA480601:DTX73_06510|Enterococcus	BAC124	51.515	33	16	0	24	56	1	33	3.27e-09	39.3
DTX73_06510|PRJNA480601:DTX73_06510|Enterococcus	BAC142	48.485	33	17	0	25	57	3	35	5.15e-09	38.9
DTX73_06510|PRJNA480601:DTX73_06510|Enterococcus	BAC167	48.485	33	17	0	25	57	2	34	6.30e-09	38.5
DTX73_06510|PRJNA480601:DTX73_06510|Enterococcus	BAC071	52.500	40	19	0	24	63	1	40	6.93e-09	38.5
DTX73_06510|PRJNA480601:DTX73_06510|Enterococcus	BAC108	47.500	40	21	0	24	63	1	40	2.07e-08	37.4
DTX73_06510|PRJNA480601:DTX73_06510|Enterococcus	BAC096	47.500	40	21	0	24	63	1	40	2.07e-08	37.4
DTX73_06510|PRJNA480601:DTX73_06510|Enterococcus	BAC073	47.500	40	21	0	24	63	1	40	2.07e-08	37.4
DTX73_06510|PRJNA480601:DTX73_06510|Enterococcus	BAC061	60.870	23	9	0	24	46	1	23	2.33e-08	37.0
DTX73_06510|PRJNA480601:DTX73_06510|Enterococcus	BAC180	46.154	39	21	0	25	63	2	40	2.52e-08	37.4
DTX73_06510|PRJNA480601:DTX73_06510|Enterococcus	BAC059	60.870	23	9	0	24	46	1	23	4.39e-08	36.6
DTX73_06510|PRJNA480601:DTX73_06510|Enterococcus	BAC058	60.870	23	9	0	24	46	1	23	4.39e-08	36.6
DTX73_06510|PRJNA480601:DTX73_06510|Enterococcus	BAC116	45.000	40	22	0	24	63	1	40	5.29e-08	36.2
DTX73_06510|PRJNA480601:DTX73_06510|Enterococcus	BAC078	45.000	40	22	0	24	63	1	40	5.40e-08	36.2
DTX73_06510|PRJNA480601:DTX73_06510|Enterococcus	BAC184	45.000	40	22	0	24	63	1	40	5.46e-08	36.2
DTX73_06510|PRJNA480601:DTX73_06510|Enterococcus	BAC075	54.839	31	14	0	26	56	4	34	5.90e-08	36.2
DTX73_06510|PRJNA480601:DTX73_06510|Enterococcus	BAC069	54.839	31	14	0	26	56	4	34	5.90e-08	36.2
DTX73_06510|PRJNA480601:DTX73_06510|Enterococcus	BAC056	58.333	24	10	0	24	47	1	24	6.53e-08	35.8
DTX73_06510|PRJNA480601:DTX73_06510|Enterococcus	BAC175	64.000	25	9	0	24	48	1	25	6.65e-08	36.2
DTX73_06510|PRJNA480601:DTX73_06510|Enterococcus	BAC104	58.333	24	10	0	24	47	1	24	7.58e-08	35.8
DTX73_06510|PRJNA480601:DTX73_06510|Enterococcus	BAC202	58.333	24	10	0	24	47	1	24	1.15e-07	35.4
DTX73_06510|PRJNA480601:DTX73_06510|Enterococcus	BAC150	44.737	38	21	0	26	63	5	42	1.31e-07	35.4
DTX73_06510|PRJNA480601:DTX73_06510|Enterococcus	BAC066	47.222	36	19	0	24	59	2	37	4.62e-07	33.9
DTX73_06510|PRJNA480601:DTX73_06510|Enterococcus	BAC065	47.222	36	19	0	24	59	2	37	4.62e-07	33.9
DTX73_06510|PRJNA480601:DTX73_06510|Enterococcus	BAC091	42.105	38	22	0	26	63	3	40	4.89e-07	33.9
DTX73_06510|PRJNA480601:DTX73_06510|Enterococcus	BAC204	45.714	35	17	1	25	57	3	37	5.42e-07	33.9
DTX73_06510|PRJNA480601:DTX73_06510|Enterococcus	BAC206	68.750	16	5	0	26	41	3	18	9.69e-06	30.4
# BLASTP 2.10.0+
# Query: DTX73_09695|PRJNA480601:DTX73_09695|Enterococcus faecium
# Database: User specified sequence set (Input: BACTIBASE.fas)
# Fields: query acc.ver	subject acc.ver	% identity	alignment length	mismatches	gap opens	q. start	q. end	s. start	s. end	evalue	bit score
# 2 hits found
DTX73_09695|PRJNA480601:DTX73_09695|Enterococcus	BAC093	97.917	48	1	0	19	66	1	48	2.53e-11	45.4
DTX73_09695|PRJNA480601:DTX73_09695|Enterococcus	BAC068	64.103	39	14	0	39	77	1	39	7.94e-11	43.9
# BLASTP 2.10.0+
# Query: DTX73_13590|PRJNA480601:DTX73_13590|Enterococcus faecium
# Database: User specified sequence set (Input: BACTIBASE.fas)
# Fields: query acc.ver	subject acc.ver	% identity	alignment length	mismatches	gap opens	q. start	q. end	s. start	s. end	evalue	bit score
# 1 hits found
DTX73_13590|PRJNA480601:DTX73_13590|Enterococcus	BAC133	41.606	137	72	3	264	396	17	149	1.85e-28	105
# BLASTP 2.10.0+
# Query: DTX73_14455|PRJNA480601:DTX73_14455|Enterococcus faecium
# Database: User specified sequence set (Input: /home/gkais/Téléchargements/Rimpaper/BACTIBASE.fas)
# Fields: query acc.ver	subject acc.ver	% identity	alignment length	mismatches	gap opens	q. start	q. end	s. start	s. end	evalue	bit score
# 1 hits found
DTX73_14455|PRJNA480601:DTX73_14455|Enterococcus	BAC198	44.737	114	54	4	4	110	3	114	4.58e-21	77.0
# BLASTP 2.10.0+
# Query: DTX73_14590|PRJNA480601:DTX73_14590|Enterococcus faecium
# Database: User specified sequence set (Input: BACTIBASE.fas)
# Fields: query acc.ver	subject acc.ver	% identity	alignment length	mismatches	gap opens	q. start	q. end	s. start	s. end	evalue	bit score
# 1 hits found
DTX73_14590|PRJNA480601:DTX73_14590|Enterococcus	BAC198	40.351	114	59	4	380	486	3	114	3.79e-18	75.5
# BLAST processed 2774 queries
